# Supplementary material for: Pair bonding and disruption impact lung transcriptome in monogamous Peromyscus californicus
Source: BMC Genomics. 2023 Dec 19;24:789. doi: 10.1186/s12864-023-09873-6 (PMC10729396; doi:10.1186/s12864-023-09873-6)
Supplement: Supplementary file 1 — Additional file 1: Table 1. Supplementary to Figure 1b. Differentially expressed transcripts in the lungs of virgin (V), bonded (B) and bond-disrupted (BD) male P. californicus. [file 12864_2023_9873_MOESM1_ESM.xlsx]

## Sheet: Sheet2
Supplementary Table 1 supplementary to Figure 1b. Differentially expressed transcripts in the lungs of virgin (V), bonded (B) and bond-disrupted (BD) male P. californicus.
BD-B					V-B					V-BD
Regulation	Ensembl ID	log2 Fold Change	Adj.Pval	Symbol	Regulation	Ensembl ID	log2 Fold Change	Adj.Pval	Symbol	Regulation	Ensembl ID	log2 Fold Change	Adj.Pval	Symbol
Up	PRDX6	6.09627	0.00615	NA	Up	ENSPEMG00000008076	5.37973	0.0684	Hacd3	Up	ENSPEMG00000022583	5.11859	0.0461	Mok
Up	RAB11A	4.95469	0.0958	NA	Up	ENSPEMG00000002696	4.88311	0.0455	Lgals12	Up	ENSPEMG00000017714	4.86223	8.01e-08	Atl3
Up	ENSPEMG00000016492	4.41256	0.0742	Tcf25	Up	ENSPEMG00000017714	4.78676	1e-07	Atl3	Up	VPS9D1	4.75435	0.0461	NA
Up	RBM8A	4.04986	0.0082	NA	Up	ENSPEMG00000018224	4.67224	0.0972	Suco	Up	ENSPEMG00000011403	4.21058	0.0846	Tnrc6b
Up	ENSPEMG00000013288	4.03202	0.0123	Scaf1	Up	ENSPEMG00000022583	4.63833	0.0455	Mok	Up	ENSPEMG00000015751	4.16497	0.0685	Plaat3
Up	ENSPEMG00000012252	3.73838	0.00615	Vps36	Up	ENSPEMG00000015751	4.63333	0.0207	Plaat3	Up	ENSPEMG00000017742	4.14407	0.0461	Fastkd5
Up	ENSPEMG00000005674	3.51209	0.00615	Thsd1	Up	ENSPEMG00000000826	4.56314	0.0102	Spire2	Up	LOC128111872	3.93669	0.0777	NA
Up	ENSPEMG00000022912	2.89778	0.00615	Ncapg2	Up	ENSPEMG00000016492	4.38635	0.0569	Tcf25	Up	CUNH21ORF62	3.67973	0.0777	NA
Up	ENSPEMG00000023767	2.69118	0.0958	Gabrb3	Up	ENSPEMG00000017742	4.32319	0.0207	Fastkd5	Up	ENSPEMG00000018269	3.63413	0.00141	Nudt17
Up	ENSPEMG00000006593	2.56046	0.0135	Exoc5	Up	PRDX6	4.30618	0.0569	NA	Up	ENSPEMG00000017562	3.58189	0.0485	Smim19
Up	LOC128101317	2.37845	0.00615	NA	Up	ENSPEMG00000011403	4.15079	0.0546	Tnrc6b	Up	ENSPEMG00000012908	3.4178	0.0461	Slc20a2
Up	ENSPEMG00000012735	2.22577	0.076	Mrpl17	Up	RTN3	4.12903	0.0464	NA	Up	ENSPEMG00000016748	2.65984	0.096	Rab26
Up	C1S	2.02556	0.076	NA	Up	ENSPEMG00000014287	4.11	0.0703	Prmt1	Up	HYCC2	2.2135	0.0777	NA
Up	ENSPEMG00000016211	1.90891	0.012	Krt10	Up	ENSPEMG00000021301	4.03834	0.0633	Cfap298	Up	ENSPEMG00000021607	1.58297	0.0846	Plxna1
Up	ENSPEMG00000012328	1.76644	0.00892	Uevld	Up	ENSPEMG00000003331	4.01448	0.0464	Pias3	Up	CUNH1ORF105	1.30697	0.0461	NA
Down	ENSPEMG00000016045	-4.60674	0.0868	Idh3b	Up	ENSPEMG00000005674	3.95182	0.00416	Thsd1	Up	LOC128095409	1.21353	0.0461	NA
Down	ENSPEMG00000007282	-4.41445	0.0456	Map2k1	Up	ENSPEMG00000018767	3.9461	0.0808	Synj1	Up	LOC128114032	1.03701	0.0777	NA
Down	ENSPEMG00000010129	-4.06673	0.016	Fcgrt	Up	ENSPEMG00000016739	3.89879	0.0703	Slc25a15	Down	ENSPEMG00000013288	-3.84189	0.0461	Scaf1
Down	ENSPEMG00000007345	-4.05206	0.0351	Ebf4	Up	VPS9D1	3.82371	0.0581	NA	Down	ENSPEMG00000004771	-2.05793	0.0671	Hibadh
Down	LOC128095791	-1.51798	0.00708	NA	Up	ENSPEMG00000017562	3.80564	0.0207	Smim19
Down	LOC128095784	-1.23303	0.0123	NA	Up	ITGA10	3.78374	0.094	NA
					Up	ENSPEMG00000007993	3.65643	0.0669	Prorp
					Up	ENSPEMG00000000766	3.64579	0.0569	Mrps31
					Up	ENSPEMG00000005629	3.61601	0.0808	Ankrd35
					Up	ENSPEMG00000018269	3.61572	0.0015	Nudt17
					Up	ENSPEMG00000012252	3.54657	0.0138	Vps36
					Up	CUNH21ORF62	3.51525	0.0546	NA
					Up	FASLG	3.31588	0.0684	NA
					Up	ENSPEMG00000017722	3.29287	0.0635	Fanca
					Up	ENSPEMG00000012908	3.19619	0.0285	Slc20a2
					Up	ENSPEMG00000021427	3.16335	0.0311	Myo6
					Up	LOC128099898	3.11553	0.094	NA
					Up	ENSPEMG00000018294	3.05463	0.0633	Ap2b1
					Up	RBM8A	3.05145	0.0578	NA
					Up	ENSPEMG00000022303	3.01155	0.0455	Senp6
					Up	LOC128117634	2.93382	0.0684	NA
					Up	ENSPEMG00000019473	2.83563	0.0684	Mcm3
					Up	ENSPEMG00000022912	2.8343	0.0113	Ncapg2
					Up	ENSPEMG00000001788	2.76231	0.0959	Tdp2
					Up	ENSPEMG00000019868	2.61657	0.0721	Trim13
					Up	ENSPEMG00000009615	2.58667	0.0708	Slc5a10
					Up	ENSPEMG00000018996	2.58316	0.0455	Nup210
					Up	LOC128094448	2.4789	0.0684	NA
					Up	ENSPEMG00000019175	2.40898	0.0684	Slc4a4
					Up	ENSPEMG00000006593	2.36665	0.0311	Exoc5
					Up	LOC128117635	2.34186	0.0669	NA
					Up	ENSPEMG00000013231	2.33096	0.0881	Vrk1
					Up	MIS18A	2.31401	0.0808	NA
					Up	ENSPEMG00000016748	2.26793	0.0959	Rab26
					Up	ENSPEMG00000012735	2.20795	0.0581	Mrpl17
					Up	KIAA1522	2.14929	0.0716	NA
					Up	DCK	2.0932	0.0633	NA
					Up	LOC128101317	2.06899	0.0207	NA
					Up	ENSPEMG00000010967	2.04478	0.0546	Cd6
					Up	ENSPEMG00000008768	1.9854	0.0211	Sema4f
					Up	LOC128125281	1.92898	0.0721	NA
					Up	ENSPEMG00000023435	1.87978	0.0721	Mast4
					Up	LOC128102463	1.86177	0.0279	NA
					Up	TSG101	1.86073	0.0617	NA
					Up	ENSPEMG00000016211	1.80981	0.0211	Krt10
					Up	ENSPEMG00000011153	1.77875	0.0881	Cd5
					Up	LOC128116796	1.71111	0.0733	NA
					Up	ENSPEMG00000012328	1.66614	0.0207	Uevld
					Up	LOC128095171	1.30329	0.0818	NA
					Up	LOC128123090	1.29217	0.0733	NA
					Up	CUNH1ORF105	1.21653	0.0311	NA
					Down	ENSPEMG00000011343	-4.2878	0.0669	Gas8
					Down	ENSPEMG00000016045	-4.06785	0.0959	Idh3b
					Down	LOC128105789	-3.89953	0.0211	NA
					Down	ENSPEMG00000007345	-3.8791	0.0464	Ebf4
					Down	LOC128110249	-3.80838	0.0455	NA
					Down	LOC128110256	-3.58017	0.0623	NA
					Down	ENSPEMG00000010129	-3.45111	0.0569	Fcgrt
					Down	LOC128110253	-3.38209	0.0959	NA
					Down	ENSPEMG00000027050	-3.20457	0.0959	Gng11
					Down	LOC128110250	-2.44691	0.0633	NA
					Down	ENSPEMG00000031298	-2.28334	0.0818	Pwwp3b
					Down	LOC128095790	-2.2446	0.0819	NA
					Down	ENSPEMG00000010029	-2.21117	0.083	Ptges3
					Down	ENSPEMG00000009618	-2.03423	0.0925	Hnrnpul1
					Down	LOC128101205	-1.94244	0.0684	NA
					Down	ENSPEMG00000011936	-1.69531	0.0684	Mapk8ip3
					Down	LOC128095791	-1.47818	0.0145	NA
					Down	LOC128095784	-1.30916	0.0146	NA
					Down	LOC128105814	-1.23112	0.0581	NA
					Down	LOC128093938	-1.16851	0.0818	NA
