# Supplementary material for: Pair bonding and disruption impact lung transcriptome in monogamous Peromyscus californicus
Source: BMC Genomics. 2023 Dec 19;24:789. doi: 10.1186/s12864-023-09873-6 (PMC10729396; doi:10.1186/s12864-023-09873-6)
Supplement: Supplementary file 2 — Additional file 2: Table 2. Supplementary to Figure 1b. Enrichment pathway for differentially expreessed gene between BD vs V. [file 12864_2023_9873_MOESM2_ESM.xlsx]

## Sheet: Suppl Table 3
Supplementary Table 2 supplementary to Figure 1 b. Enrichment pathway for differentially expreessed gene between BD vs V.
	group	FDR	nGenes	Pathway size	Fold enriched	Pathway	URL	Genes
1	UP	0.00271	1	3	3695	Valine metabolic process	http://amigo.geneontology.org/amigo/term/GO:0006573	Hibadh
2	UP	0.00271	1	2	5542.5	Valine catabolic process	http://amigo.geneontology.org/amigo/term/GO:0006574	Hibadh
3	UP	0.00541	1	12	923.75	Branched-chain amino acid metabolic process	http://amigo.geneontology.org/amigo/term/GO:0009081	Hibadh
4	UP	0.00541	1	11	1007.73	Branched-chain amino acid catabolic process	http://amigo.geneontology.org/amigo/term/GO:0009083	Hibadh
5	UP	0.0177	1	51	226.224	Alpha-amino acid catabolic process	http://amigo.geneontology.org/amigo/term/GO:1901606	Hibadh
6	UP	0.0177	1	63	187.881	Cellular amino acid catabolic process	http://amigo.geneontology.org/amigo/term/GO:0009063	Hibadh
7	UP	0.0257	1	141	86.6016	Organic acid catabolic process	http://amigo.geneontology.org/amigo/term/GO:0016054	Hibadh
8	UP	0.0257	1	139	87.9762	Carboxylic acid catabolic process	http://amigo.geneontology.org/amigo/term/GO:0046395	Hibadh
9	UP	0.0257	1	119	99.8649	Alpha-amino acid metabolic process	http://amigo.geneontology.org/amigo/term/GO:1901605	Hibadh
10	UP	0.029	1	194	68.8509	Cellular amino acid metabolic process	http://amigo.geneontology.org/amigo/term/GO:0006520	Hibadh
