# Supplementary material for: Pair bonding and disruption impact lung transcriptome in monogamous Peromyscus californicus
Source: BMC Genomics. 2023 Dec 19;24:789. doi: 10.1186/s12864-023-09873-6 (PMC10729396; doi:10.1186/s12864-023-09873-6)
Supplement: Supplementary file 3 — Additional file 3: Table 3. Supplementary to Figure 1c. Enrichment of pathways in cluster C. [file 12864_2023_9873_MOESM3_ESM.xlsx]

## Sheet: KmeansEnrichment
	Supplementary Table 3 supplementary to Figure 1c. Enrichment of pathways in cluster C
Group	FDR	nGenes	Pathway	Fold enriched	Pathway size	URL	Genes
1	0.00868	30	Heart development	2.4946	432	http://amigo.geneontology.org/amigo/term/GO:0007507	TAB1 CALCRL NDRG4 GATA6 TBX3 MAP2K1 PTK7 ACADM MAP2K5 TRIP11 ZFP36L1 BCOR NEK8 PRICKLE1 SMAD4 NF1 DIPK2A SEMA3C TPM1 LMO4 RB1CC1 BMPR2 FOXJ1 SMAD3 CDKN1B FLRT2 PLN EFNB2 JARID2
1	0.00868	83	Cellular response to chemical stimulus	1.6143	1926	http://amigo.geneontology.org/amigo/term/GO:0070887	AR SLC1A3 NFKBIL1 TAB1 NCF1 LGALS3 BCAR1 STAP1 ERN1 ZEB2 NOS2 CALCRL GATA6 FGFR3 ZFP36 ITGB3 PTK7 RAD23B SGK1 GOT1 PAF1 ZFP36L1 EHMT2 SLC33A1 VCAM1 NCOA2 COL5A2 AKAP6 RRAGA SMAD4 HIF1AN TICAM2 TRERF1 ADAM17 TMTC4 MTSS2 SYNGR1 RAB13 TRIM32 JARID2 AQP3 PTPRC RGMB CD36 KLF5 SNX5 KLF4 TPM1 PAFAH1B1 MTF2 STING1 LYN CSF3R CLEC3B ACAA2 PARP16 INSIG1 CEP57 BMPR2 HSP90B1 PLK3 PLCB1 COLEC12 MCU CAV2 SERP1 …
1	0.0162	15	Response to hypoxia	3.71498	143	http://amigo.geneontology.org/amigo/term/GO:0001666	NOS2 GATA6 CBFA2T3 CASP1 ZFP36L1 SMAD4 HIF1AN NF1 ADAM17 AQP3 ACAA2 HSP90B1 PLK3 LIMD1 SMAD3
1	0.0162	15	Response to decreased oxygen levels	3.66228	145	http://amigo.geneontology.org/amigo/term/GO:0036293	NOS2 GATA6 CBFA2T3 CASP1 ZFP36L1 SMAD4 HIF1AN NF1 ADAM17 AQP3 ACAA2 HSP90B1 PLK3 LIMD1 SMAD3
1	0.0162	4	Positive regulation of phagocytosis engulfment	19.6717	7	http://amigo.geneontology.org/amigo/term/GO:0060100	STAP1 NCKAP1L CD36 F2RL1
1	0.0162	67	Cellular response to organic substance	1.63814	1517	http://amigo.geneontology.org/amigo/term/GO:0071310	AR SLC1A3 NFKBIL1 TAB1 BCAR1 STAP1 ERN1 ZEB2 NOS2 CALCRL GATA6 FGFR3 ZFP36 ITGB3 PTK7 RAD23B SGK1 GOT1 PAF1 ZFP36L1 EHMT2 SLC33A1 VCAM1 COL5A2 AKAP6 RRAGA SMAD4 TICAM2 ADAM17 TMTC4 MTSS2 SYNGR1 TRIM32 JARID2 PTPRC RGMB CD36 KLF5 SNX5 KLF4 PAFAH1B1 MTF2 STING1 LYN CLEC3B PARP16 INSIG1 CEP57 BMPR2 HSP90B1 PLCB1 COLEC12 CAV2 SERP1 ACVR2A SMAD3 CDKN1B KLF7 HEYL FLRT2 F2RL1 NSG2 TFPI WNK1 GRB10 PDE1B …
1	0.0162	4	Positive regulation of membrane invagination	19.6717	7	http://amigo.geneontology.org/amigo/term/GO:1905155	STAP1 NCKAP1L CD36 F2RL1
1	0.0193	15	Response to oxygen levels	3.41975	156	http://amigo.geneontology.org/amigo/term/GO:0070482	NOS2 GATA6 CBFA2T3 CASP1 ZFP36L1 SMAD4 HIF1AN NF1 ADAM17 AQP3 ACAA2 HSP90B1 PLK3 LIMD1 SMAD3
1	0.0213	4	Regulation of phagocytosis engulfment	17.2127	8	http://amigo.geneontology.org/amigo/term/GO:0060099	STAP1 NCKAP1L CD36 F2RL1
1	0.0213	4	Regulation of membrane invagination	17.2127	8	http://amigo.geneontology.org/amigo/term/GO:1905153	STAP1 NCKAP1L CD36 F2RL1
don’t have in Cellular response to chemical stimulus
Don’t have in Cellular response to organic substance
Heart
